# Supplementary material for: Staff perspectives on racial inequities in the neonatal intensive care unit: the REJOICE study
Source: J Perinatol. 2025 Aug 6;46(2):255–61. doi: 10.1038/s41372-025-02378-y (PMC12909122; doi:10.1038/s41372-025-02378-y)
Supplement: Supplementary file 1 — Supplemental Table 1 [file 41372_2025_2378_MOESM1_ESM.xlsx]

## Sheet: Sheet1
Supplemental Table 1. Exemplar Survey and Interview Quotes
Theme	Exemplar Quotes
1 - Denial and Recognition of Racism	"Overall any instance I see where there is unequitable treatment is from a lack of knowledge or bias vs someone being cruel."
	“The patient is always receiving unbiased and adequate care, that is never a concern.”
	“If you took the same baby who was born into our unit and changed their skin, I don’t think that would change their outcome.”
2- Culture and Relationships: Micro/ Macroaggressions	"I’ve wanted to say something at a family meeting once, and my voice was drowned out by a provider who spoke a few seconds after me. It was intimidating so I didn’t talk again."
	"This colleague remarked something to the effect of "oh, that baby will be fine - you know, all Mexican mothers do is feed, feed, feed babies." Not only was this a disrespectful (and racist) remark about our patient/their family, but it was said in front of another colleague who was born/raised in Mexico, further causing a microaggression."
	"Her partner was prevented from returning to the hospital one night because he had left for an extended period of time and was confronted about whether he had been using drugs."
2 - Culture and Relationships: Intersectional Oppression	"The staff, particularly nursing staff, are often extremely rude, condescending, and disrespectful toward residents. Female residents and residents of color are particularly affected by this bias."
	"[…] occasionally feel ignored or not listened to which does not compare to experiences of my non-Black co-residents"
	"I gave my clinical recommendation to a nurse who came and asked about it because I had known the patient since they were born and I kind of knew why they were doing what they were doing, but she pushed back and then asked a Fellow to come. And then the Fellow came and the Fellow said the exact same thing that I said. I don’t know if was like the fact that we were both women or the fact that I[‘m…
3 - Lack of Workforce Diversity: Representation	"I think that a lot of the times there’s all these preconceived notions that the [Black] parents can be a little too aggressive or they can be too angry or too, you know. And that brings a certain feeling up in the staff that I don’t think they recognize could be a bias, or they don’t recognize it and so, you know, I think that if you’re scared of somebody you really won’t want to go spend time w…
Supplemental Table 1. Exemplar Survey and Interview Quotes, Continued
3 - Lack of Workforce Diversity: Representation	"The dad was just like, 'Thank you so much for everything you do. Thank you for being here.' You know what I mean, he was just like always saying thank you, which also felt weird because I was like, you shouldn’t have to say that every day. It was just like he was making a point to show how grateful he was because he knew he had somebody in his corner, which was unfortunate."
	"[The mother] said she almost never saw anybody Black or Brown except for housekeeping. Although I took care of her baby, that was months into the hospitalization. There were just so very few Black and Brown providers. Are there some? Yes, there are some, but there are very little."
3 - Lack of Workforce Diversity: Minority Tax	"[...] the experiences of a few Black and brown providers and clinicians in the NICU, their own challenges of feeling like they have belonging, of feeling like they can share or provide context to perspectives and that many of them don’t feel like they can stay because it is a really challenging place to be when you are the person who has to represent the perspectives of a broader community."
	"I’m the only [faculty member of the same race] and so they reached out to me and they asked [if I would be his mentor]. And I was talking to my mom about it. I said, 'I don’t know what to say,' and she said, 'You have to say yes because you didn’t have anybody like that.'"
	"I didn’t create this problem. Yes I want to help with it but actually it’s the University that should be paying for it. Just like if they felt like they needed a better cancer program they shouldn’t be saying, “Oh and ___ (name) will do that on his own personal time.” Well if they want to have better outcomes for the babies, why should it be, a good portion of the burden, be on the Black and Bro…
4 - Language Barriers and Biased Communication: Language Barriers	"A Spanish speaking only family was not told in person that their child had received the wrong formula and expired milk. The parents had to learn by catching the nurse in the act and never heard from a provider if their child was okay or at risk for stomach upset."
	"People were just assuming the family knew what they meant, which is also very unfortunate. And I think that’s another case where the family was picking up on it too because they were like, 'I mean, if I don’t know what to do than how am I supposed to know to do this at home and if I don’t understand,' and so of course that understanding is coming from us not using the interpreters like we should…
	"There was a family who spoke Spanish who was planning to withdraw care for their child. Even though the date and time had been established, there had not been a plan made to ensure a Spanish interpreter would be present as we withdrew the breathing tube. As a result, we had to use a video interpreter and family could not easily question or engage with the medical team. It was a terrible experien…
Supplemental Table 1. Exemplar Survey and Interview Quotes, Continued
4 - Language Barriers and Biased Communication: Biased Provider Communication	"I got report from a nurse that said the dad [of a black family] was 'aggressive'. When I took time to sit in the room and talk with the parents they commented that 'no one does this, no one talks to us like you do'. It's just heartbreaking that so much 'drama' is created around our families."
	"She was young but she was an outstanding mother. And the baby had some medical needs when he went home and people started to raise concerns about whether this mother was capable of taking care of this baby. […] and I remember thinking, 'That is an outrageous idea. This mom has done everything right. She reads to this baby, she comes after her long job, how, how can you say that?' And I remember …
5 - Resource Allocation	"I’ve had [a senior executive of the hospital] call me directly because a VIP family was in the hospital. I found this shocking and very intrusive and worried about HIPAA and patient privacy yet due to this physician’s status, I felt obligated to reveal patient details and also to defend my clinical care. This same family stayed for extra nights inpatient on postpartum due to social status. Which…
	"Families who are white/wealthy were often able to advocate to make exceptions to the visitation policies in the ICN during the COVID-19 pandemic. In addition, exceptions were made with regards to criteria to receive donor breast milk, being placed in a more desirable room, and having the same nurses consistently."
	"I think if we treated disparate care due to race as seriously as we treated bloodstream infections and accidental extubation, those are things that we look at every single day, that would make a huge difference."
